# Supplementary material for: Genome-Driven Functional Validation of Bacillus amyloliquefaciens Strain MEPW12: A Multifunctional Endophyte for Sustainable Sweet Potato Cultivation
Source: Microorganisms. 2025 Jun 6;13(6):1322. doi: 10.3390/microorganisms13061322 (PMC12195239; doi:10.3390/microorganisms13061322)
Supplement: Supplementary file 1 [file microorganisms-13-01322-s001.zip › SupplementaryTables.xlsx]

## Sheet: ST1
Supplementary Table S1.Primers for qRT-PCR
Genes name	Primers-F	Primers-R	Description
MYC2	GATCGGCACCCAGAACTCCG	CTTCCCCGGAACTCCATCGC	Myelocytomatosis proteins 2
IAA1	GGAAACCGAGCTCACCCTCG	CGCCGTCTACTGCCACCTTT	Indole acetic acid 1
ERF1	GGTTTGGCTGGGGACGTTCA	TTCTCAAACCCTACGCCGCC	Ethylene responsive factor 1
GH3.10	CTGTCACCTCCTCCTGGGCT	GCGCTTAGTGTCCCATCGCT	Gretchen Hage 3.10
JAZ6	GTGCTGCTGTGGTTCCCACT	TGGTACGGTGCCCTAGCAGT	Jasmonate ZIM-domain 6
PYL2	CCACCGTGTAAACGCTCCCA	CCTCGACGACGACAAGCGAA	Abscisic acid receptor PYL2
AUX1	TTCTTCGGCGGCATGCAGAT	GCAAGTGGCGCCTAGGTTGA	Auxin 1
PR-1	GACTTCATGACCGGGCGGAG	CCTCCAAACCACCTGCGTGT	Plant pathogenesis-related protein 1
EIN3	ACCGGTCAATCCAAGCCTGC	AAGGAAACCGCCCTGCTGAC	Ethylene-insensitive 3
ACTIN	GTCACTCACGTCGTTCCCAT	CACGCTCGGCAGTAGTAGAG	Beta-actin
